# Supplementary material for: Genetic Transformation of Quercus ilex Somatic Embryos with a Gnk2-like Protein That Reveals a Putative Anti-Oomycete Action
Source: Plants (Basel). 2022 Jan 24;11(3):304. doi: 10.3390/plants11030304 (PMC8838351; doi:10.3390/plants11030304)
Supplement: Supplementary file 1 [file plants-11-00304-s001.zip]

Archive with 1 entries (1 files):
- plants-1548723-supplementary.pdf
